# Supplementary material for: Examining Association of Personality Characteristics and Neuropsychiatric Symptoms in Post-COVID Syndrome
Source: Brain Sci. 2022 Feb 14;12(2):265. doi: 10.3390/brainsci12020265 (PMC8870488; doi:10.3390/brainsci12020265)
Supplement: Supplementary file 1 [file brainsci-12-00265-s001.zip]

Archive with 2 entries (2 files):
- Supplementary Figure S1.tiff
- Supplementary Table S1.pdf
